# Supplementary material for: Structure and Dynamics of Compact Dinucleosomes: Analysis by Electron Microscopy and spFRET
Source: Int J Mol Sci. 2023 Jul 28;24(15):12127. doi: 10.3390/ijms241512127 (PMC10419094; doi:10.3390/ijms241512127)
Supplement: Supplementary file 1 [file ijms-24-12127-s001.zip]

Archive with 1 entries (1 files):
- ijms-2430416-supplementary.pdf
